# Supplementary material for: Outcomes of Secondary Intracapsular Intraocular Lens Implantation in Patients following Rhegmatogenous Retinal Detachment
Source: J Clin Med. 2023 Dec 18;12(24):7749. doi: 10.3390/jcm12247749 (PMC10743941; doi:10.3390/jcm12247749)
Supplement: Supplementary file 1 [file jcm-12-07749-s001.zip]

Archive with 2 entries (2 files):
- Electronic supplementary material- Tables.pdf
- Video demonstrating the surgical procedure.mp4
